# Supplementary material for: The Spatial Disparities of Land-Use Efficiency in Mainland China from 2000 to 2015
Source: Int J Environ Res Public Health. 2022 Aug 12;19(16):9982. doi: 10.3390/ijerph19169982 (PMC9408634; doi:10.3390/ijerph19169982)
Supplement: Supplementary file 1 [file ijerph-19-09982-s001.zip]

Archive with 1 entries (1 files):
- ijerph-1838309-supplementary.pdf
